# Supplementary material for: Risk Factors for COVID-19 in Inflammatory Bowel Disease: A National, ENEIDA-Based Case–Control Study (COVID-19-EII)
Source: J Clin Med. 2022 Dec 19;11(24):7540. doi: 10.3390/jcm11247540 (PMC9785640; doi:10.3390/jcm11247540)
Supplement: Supplementary file 1 [file jcm-11-07540-s001.zip]

Archive with 1 entries (1 files):
- jcm-1949196-supplementary.pdf
